# Supplementary material for: Chinese adult brain atlas with functional and white matter parcellation
Source: Sci Data. 2022 Jun 20;9:352. doi: 10.1038/s41597-022-01476-2 (PMC9209432; doi:10.1038/s41597-022-01476-2)
Supplement: Supplementary file 1 — Supplementary Table S1 [file 41597_2022_1476_MOESM1_ESM.xlsx]

## Sheet: Sheet1
Supplementary Table S1. Annotation of the 94 white matter parcels
No.	Annotation
1	Superior parietal wm left
2	Superior frontal wm left
3	Middle frontal wm left
4	Inferior frontal wm left
5	Precentral wm left
6	Postcentral wm left
7	Angular wm left
8	Pre-cuneus wm left
9	Cuneus wm left
10	Lingual wm left
11	Fusiform wm left
12	Superior occipital wm left
13	Inferior occipital wm left
14	Middle occipital wm left
15	Superior temporal wm left
16	Inferior temporal wm left
17	Middle temporal wm left
18	Lateral fronto-orbital wm left
19	Middle fronto-orbital wm left
20	Supramarginal wm left
21	Rectus wm left
22	Corticospinal tract left
23	Inferior cerebellar peduncle left
24	Medial lemniscus left
25	Superior cerebellar peduncle left
26	Cerebral peduncle left
27	Anterior limb of internal capsule left
28	Posterior limb of internal capsule left
29	Posterior thalamic radiation (include optic radiation) left
30	Anterior corona radiata left
31	Superior corona radiata left
32	Posterior corona radiata left
33	Fornix (cres) / Stria terminalis (can not be resolved with current resolution) left
34	Superior longitudinal fasciculus left
35	Superior fronto-occipital fasciculus (could be a part of anterior internal capsule) left
36	Inferior fronto-occipital fasciculus left
37	Sagittal stratum (include inferior longitidinal fasciculus and inferior fronto-occipital fasciculus) left
38	External capsule left
39	Uncinate fasciculus left
40	Pontine crossing tract (a part of MCP) left
41	Middle cerebellar peduncle left
42	Fornix (column and body of fornix) left
43	Genu of corpus callosum left
44	Body of corpus callosum left
45	Splenium of corpus callosum left
46	Retrolenticular part of internal capsule left
47	Tapatum left
48	Superior parietal wm right
49	Superior frontal wm right
50	Middle frontal wm right
51	Inferior frontal wm right
52	Precentral wm right
53	Postcentral wm right
54	Angular wm right
55	Pre-cuneus wm right
56	Cuneus wm right
57	Lingual wm right
58	Fusiform wm right
59	Superior occipital wm right
60	Inferior occipital wm right
61	Middle occipital wm right
62	Superior temporal wm right
63	Inferior temporal wm right
64	Middle temporal wm right
65	Lateral fronto-orbital wm right
66	Middle fronto-orbital wm right
67	Supramarginal wm right
68	Rectus wm right
69	Corticospinal tract right
70	Inferior cerebellar peduncle right
71	Medial lemniscus right
72	Superior cerebellar peduncle right
73	Cerebral peduncle right
74	Anterior limb of internal capsule right
75	Posterior limb of internal capsule right
76	Posterior thalamic radiation (include optic radiation) right
77	Anterior corona radiata right
78	Superior corona radiata right
79	Posterior corona radiata right
80	Fornix (cres) / Stria terminalis (can not be resolved with current resolution) right
81	Superior longitudinal fasciculus right
82	Superior fronto-occipital fasciculus (could be a part of anterior internal capsule) right
83	Inferior fronto-occipital fasciculus right
84	Sagittal stratum (include inferior longitidinal fasciculus and inferior fronto-occipital fasciculus) right
85	External capsule right
86	Uncinate fasciculus right
87	Pontine crossing tract (a part of MCP) right
88	Middle cerebellar peduncle right
89	Fornix (column and body of fornix) right
90	Genu of corpus callosum right
91	Body of corpus callosum right
92	Splenium of corpus callosum right
93	Retrolenticular part of internal capsule right
94	Tapatum right
