# Supplementary material for: Chinese adult brain atlas with functional and white matter parcellation
Source: Sci Data. 2022 Jun 20;9:352. doi: 10.1038/s41597-022-01476-2 (PMC9209432; doi:10.1038/s41597-022-01476-2)
Supplement: Supplementary file 2 — Supplementary Table S2 [file 41597_2022_1476_MOESM2_ESM.xlsx]

## Sheet: Sheet1
Supplementary Table S2. Annotation of the 20 functional networks
No.	Abbreviation	Label	Regions
Cerebellar and Subcortical Networks
1	lCere	left cerebellum	left cerebellum
2	rCere	right cerebellum	right cerebellum
3	Sub	subcortical	Basal ganglia, thalamus, middle cingulate
Primary Sensory Networks
4	SM	sensory motor	precentral, postcentral, supplementary motor, paracentral lobule
5	PV	primary visual	lingual, calcarine, cuneus
6	LatO	lateral occipital	middle occipital, superior occipital, inferior occipital, lingual
DMN and Salience Networks
7	Rsn	right salience	right putamen, right thalamus, right insula, right inferior frontal, right Rolandic, right superior temporal, right middle temporal, right supra marginal, right postcentral, right Rolandic, right precentral, right inferior frontal
8	lSN	left salience	left insula, left Rolandic, left Heschl’s gyrus, left superior temporal, left precentral, left post central, left inferior frontal, left putamen
9	pDMN	posterior DMN	precuneus, post cingulate, middle cingulate, supramarginal, angular
10	raDMN	right anterior DMN	right superior medial frontal, right anterior cingulate, right caudate
11	laDMN	left anterior DMN	left superior medial frontal, left anterior cingulate, left caudate, left superior frontal, left middle frontal
Temporal Networks
12	MidT	middle temporal	middle temporal, inferior frontal
13	lTemp	left temporal	left middle temporal, left inferior temporal,
14	rTemp	right temporal	right inferior temporal, right middle temporal, left cerebellum crus II
15	Temp	temporal	fusiform, hippocampus, parahippocampus, amygdala, temporal pole
Frontoparietal networks
16	Att	attention	inferior parietal
17	EC	executive central	precuneus, superior parietal, superior frontal, middle frontal, middle occipital, middle temporal, inferior temporal
18	rFront	right frontal	superior frontal, right middle frontal
19	lFront	left frontal	left inferior frontal, left putamen, left pallidum, left caudate, left, supplementary motor, left superior medial frontal, left middle frontal, left precentral
20	OFC	orbitofrontal	rectus, orbital frontal
